# Supplementary material for: Acoustic crypsis in communication by North Atlantic right whale mother–calf pairs on the calving grounds
Source: Biol Lett. 2019 Oct 9;15(10):20190485. doi: 10.1098/rsbl.2019.0485 (PMC6832179; doi:10.1098/rsbl.2019.0485)
Supplement: CallRate.xlsx [file rsbl20190485supp3.xlsx]

## Sheet: CallRate
Parks, Cusano, Van Parijs, Nowacek (2019) "Acoustic crypsis in communication by North Atlantic right whale mother-calf pairs on the calving grounds" Published in Biology Letters	Year	ID	AgeClassFine	AgeClass	Time	TotalCalls	CallType	Calls
	2006	3442	J	N	1.35	34	High	32
	2006	3442	J	N	1.35	34	Low	2
	2006	3323	J	N	1.68333	0	High	0
	2006	3323	J	N	1.68333	0	Low	0
	2006	3430	J	N	0.9	29	High	10
	2006	3430	J	N	0.9	29	Low	19
	2006	1151	P	N	18.5	1	High	1
	2006	1151	P	N	18.5	1	Low	0
	2014	2123	L	L	1.55	14	High	13
	2014	2123	L	L	1.55	14	Low	1
	2014	2040	L	L	5.81667	74	High	8
	2014	2040	L	L	5.81667	74	Low	66
	2014	3157	L	L	11.6	50	High	2
	2014	3157	L	L	11.6	50	Low	48
	2014	2645	L	L	5.56667	18	High	0
	2014	2645	L	L	5.56667	18	Low	18
	2015	3292	L	L	23.0833	116	High	1
	2015	3292	L	L	23.0833	116	Low	115
	2016	3101	P	N	5	46	High	45
	2016	3101	P	N	5	46	Low	1
	2016	3405	L	L	4.75	61	High	4
	2016	3405	L	L	4.75	61	Low	57
	2016	1281	L	L	6.73333	59	High	12
	2016	1281	L	L	6.73333	59	Low	47
	2016	1810	L	L	1.75	0	High	0
	2016	1810	L	L	1.75	0	Low	0
	2016	3101	L	L	4.93333	126	High	16
	2016	3101	L	L	4.93333	126	Low	110
	2016	1281	L	L	2.83333	53	High	8
	2016	1281	L	L	2.83333	53	Low	45
	2016	3317	L	L	11.8	73	High	7
	2016	3317	L	L	11.8	73	Low	66

## Sheet: Sheet1
2014	2123	L	L	1.55	14	Low	5	3.22581
