# Supplementary material for: Acoustic crypsis in communication by North Atlantic right whale mother–calf pairs on the calving grounds
Source: Biol Lett. 2019 Oct 9;15(10):20190485. doi: 10.1098/rsbl.2019.0485 (PMC6832179; doi:10.1098/rsbl.2019.0485)
Supplement: RScript_BiolLett_Parksetal.R [file rsbl20190485supp4.r]

#Parks, Cusano, Van Parijs, Nowacek (2019) "Acoustic crypsis in communication by North Atlantic right whale mother-calf pairs on the calving grounds" Biology Letters
#paired calls removed from analyses
####differentiate high vs low amplitude calls using a k-means cluster analysis####
#excel sheet 'CallVars'
#format categorical variables into factor variables
CallVars$year <- as.factor(CallVars$year)
CallVars$ID <- as.factor(CallVars$ID)
CallVars$mc <- as.factor(CallVars$mc)
CallVars$callclass <- as.factor(CallVars$callclass)
CallVars$calltype <- as.factor(CallVars$calltype)
CallVars$amplitude <-as.factor(CallVars$amplitude)
summary(CallVars)
#subset dataframe to remove sounds less than 10 dB
callvars.subset <- subset(CallVars, SNR >= 10)
#get standardised rms RL for all tag records after removing calls < 10dB
callvars.stand <- scale(callvars.subset$rmsRL, center = TRUE)

#kmeans analysis to cluster the standardised data into high vs low amplitude call categories
km <- kmeans(callvars.stand,centers=2)
print(km)

#pull out which calls were assigned to each cluster and the summary statistics of each cluster
library(pastecs)
all.clust <- cbind(callvars.subset,km$cluster)
write.table(all.clust, "C:/Users/uqdcusan/Desktop/Sparks/Biology Letters/R/Clusters10dB.txt", sep="\t")
clust1 <- all.clust[which(km$cluster == 1),]
summary(clust1$callclass)
#most tonal calls (70%) fell into cluster 1 - considered high amplitude cluster
#78% of upcalls
summary(clust1)
stat.desc(clust1)
clust2 <- all.clust[which(km$cluster == 2),]
summary(clust2$callclass)
#most pulsed calls (82%) and calf calls (67%) fell into cluster 2 - considered low amplitude cluster
#87% of single pulse, 95% of double pulse, and 70% of pulsive in cluster 2
summary(clust2)
stat.desc(clust2)

library(ggformula)
#density plot of kmeans clusters
densplot <- gf_density(~rmsRL, fill = ~factor(km$cluster), data=all.clust) +
            labs(title = NULL) +
            labs(x = "Received Level (dB)") +
            labs(y = "Density") +
  scale_fill_manual(values = c("#6baed6", "#084594"), name = "Amplitude", labels = c("High", "Low"))
densplot

####call rates of high vs low amplitude calls####
#excel sheet 'CallRate'
#format categorical variables into factor variables
CallRate$Year <- as.factor(CallRate$Year)
CallRate$ID <- as.factor(CallRate$ID)
CallRate$AgeClassFine <- as.factor(CallRate$AgeClassFine)
CallRate$AgeClass <- as.factor(CallRate$AgeClass)
CallRate$CallType <- as.factor(CallRate$CallType)
summary(CallRate)
#model selection: glm with quasi-poisson distribution or glmm with negative binomial distribution
#negative binomial and quasi-poisson are both equipped to handle count data (nonnegative integers) and overdispersion
#the mean for both models varies as a function of covariates, however the relationship between the mean and variance are different
#in a quasi-poisson model, the variance is linearly related to the mean, whereas in a negative binomial model, the relationship between the variance and the mean is quadratic 
#both models are fitted using iteratively weighted least squares (IWLS), however the weights are inversely proportional to the variance (Ver Hoef and Boveng 2007)
#in a quasi-poisson model, weights are directly proportional to the mean, but in a negative binomial model, as the mean increases the weights level off, resulting in a concave relationship with the mean (Ver Hoef and Boveng 2007)
#cannot use AIC to compare between the two models because it depends on distributional likelihoods. Quasi-models are characterised by mean and variance only, and do not necessarily have a distributional form (Ver Hoef and Boveng 2007) 
#here, the choice on which model to use was made based on how the means are weighted in each model - negative binomial distribution model will give small counts of calls similar weights as large counts of calls, which we feel is appropriate for this analysis

#glmm with a negative binomial distribution in which the variance increases quadratically with the mean and a log offset for time to produce rates (Brooks et al. 2017)
#each tag is treated as one observation, but we have included a random effect of ID to account for repeated samples of some individuals  
#removed year from model, AIC slightly better without it
library(glmmTMB)
library(emmeans)
set.seed(1234)
glm.all <- glmmTMB::glmmTMB(Calls ~ AgeClass*CallType +
                                    offset(log(Time)) + (1 | ID),
                                  data = CallRate,
                                  family = nbinom2(link = 'log'))
summary(glm.all)
#mvt uses the multivariate t distribution to assess the probability or critical value for the maximum of k estimates
#mvt uses a monte-carlo method, so must set seed before running
all.emmeans <- emmeans(glm.all, pairwise ~ AgeClass*CallType, adjust="mvt", type = "response", data = CallRate)
summary(all.emmeans)

####call type proportions high vs low amplitude####
#excel sheet 'CallVars'
#generalised linear mixed effects models for binomial data (success, failure)
#did not include call type in the model - model was rank deficient due to small sample sizes of many call types and results may be misleading due to these interactions
library(lme4)
library(estimability)
library(emmeans)
CallVars$year <- factor(CallVars$year)
CallVars$ID <- factor(CallVars$ID)
CallVars$mc <- factor(CallVars$mc)
CallVars$callclass <- factor(CallVars$callclass)
CallVars$calltype <- factor(CallVars$calltype)
CallVars$amplitude <- factor(CallVars$amplitude)
summary(CallVars)
#high amplitude calls
CallVars$ishigh <- CallVars$amplitude=="high"
high.glm <- glmer(ishigh~mc + (1 | ID),family="binomial", data=CallVars)
summary(high.glm)
#mvt uses the multivariate t distribution to assess the probability or critical value for the maximum of k estimates
#mvt uses a monte-carlo method, so must set seed before running
set.seed(1234)
high.emm <- emmeans(high.glm, pairwise ~ mc, adjust="mvt", type = "response")
summary(high.emm)

#low amplitude calls
CallVars$islow <- CallVars$amplitude=="low"
table(CallVars$islow)
summary(CallVars$islow)
low.glm <- glmer(islow~mc + (1 | ID),family="binomial", data=CallVars)
summary(low.glm)
#mvt uses the multivariate t distribution to assess the probability or critical value for the maximum of k estimates
#mvt uses a monte-carlo method, so must set seed before running
set.seed(1234)
low.emm <- emmeans(low.glm, pairwise ~ mc, adjust="mvt", type = "response")
summary(low.emm)

#stacked bar plots from sheet CallRate_revised
library(ggplot2)
bar.plot <- ggplot(CallRate,aes(x = CallRate$AgeClass, y = CallRate$Calls, fill = factor(CallRate$CallType))) + 
  geom_bar(position = "fill",stat = "identity") +
  labs(title = NULL) +
  xlab("Age Class") +
  ylab("Proportion of Total Calls") +
  scale_fill_manual(values = c("#6baed6", "#084594"), name = "Call Type", breaks = c("High", "Low"), labels = c("High", "Low"))
bar.plot
